# Supplementary material for: Mesenchymal stem cell-derived extracellular vesicles protect retina in a mouse model of retinitis pigmentosa by anti-inflammation through miR-146a-Nr4a3 axis
Source: Stem Cell Res Ther. 2022 Aug 3;13:394. doi: 10.1186/s13287-022-03100-x (PMC9351183; doi:10.1186/s13287-022-03100-x)
Supplement: Supplementary file 2 — Additional file 2. The sequence information of the qRT-PCR primers. [file 13287_2022_3100_MOESM2_ESM.xlsx]

## Sheet: Sheet1
primers	identifier
Areg	NM_009704.3
Arg1	NM_007482.3
Nr4a3	NM_015743.2
Fgl2	NM_008013.4
IL-1β	NM_000576.2
TNF-α	NM_001286813.1
IL-6	NM_001314054.1
Retnla	NM_020509.3
Chil3	NM_009892.1
GAPDH	NM_001256799.2
mmu-miR-146a-5p	MmiRQP0196
U6	MmiRQP9002
	Guangzhou GeneCopoeia (Guangzhou, China, http://www.igenebio.com/)
